# Supplementary material for: Preparation, Physicochemical Properties and Stability of Anthocyanin Nanoliposomes Before and After Double-Layer Modification Using Synanthrin and Pea Protein Isolate
Source: Molecules. 2025 Jul 8;30(14):2892. doi: 10.3390/molecules30142892 (PMC12297960; doi:10.3390/molecules30142892)
Supplement: Supplementary file 1 [file molecules-30-02892-s001.zip]

Archive with 1 entries (1 files):
- molecules-3682132-supplementary.pdf
